# Supplementary material for: L-valine derived from the gut microbiota protects sepsis-induced intestinal injury and negatively correlates with the severity of sepsis
Source: Front Immunol. 2024 Jul 4;15:1424332. doi: 10.3389/fimmu.2024.1424332 (PMC11254637; doi:10.3389/fimmu.2024.1424332)
Supplement: Supplementary file 1 [file Table_1.xlsx]

## Sheet: Sheet3
Table 2: The top 10 significantly differentially expressed metabolites
Name	VIP	log2FC	P.value	Sepsis9	Sepsis12	Control2	Control6	Control7	Control10	Control13	Sepsis1	Sepsis2	Sepsis3	Sepsis4	Sepsis5	Sepsis6	Sepsis7	Sepsis8	Sepsis10	Sepsis11	Sepsis13	Control1	Control3	Control4	Control5	Control8	Control9	Control11	Control12
L-Valine	2.4999	-2.97	0.00507163	904347	166174	2.78104e+06	2.0163e+06	1.66022e+06	4.43991e+06	4.48835e+06	1.63764e+06	113299	433932	317078	1.45001e+06	4.5194e+06	534063	4.48112e+06	1.83591e+06	1.65873e+06	547824	1.64759e+06	1.05944e+06	5.15233e+06	5.59805e+07	6.09457e+07	1.22735e+06	2.72457e+06	1.80252e+06
Phenylpyruvic acid	1.51207	-1.92	0.0255954	2.71355e+06	3.02255e+06	8.23671e+06	8.39296e+06	2.84672e+06	1.10883e+07	1.07187e+07	3.30654e+06	2.40321e+06	1.9574e+06	3.09995e+06	3.0675e+06	2.2621e+06	2.93799e+06	2.09234e+07	7.9071e+06	1.30902e+07	3.24183e+06	1.26156e+08	3.20017e+06	4.18038e+06	7.36633e+07	6.72537e+06	3.03957e+06	3.4107e+06	3.46619e+06
Gamma-Linolenic acid	2.72665	-1.9	0.00724381	3.30143e+06	1.3024e+07	3.64321e+07	3.87793e+07	4.80738e+06	5.14118e+07	3.1236e+07	104618	2.67639e+06	1.43971e+07	205438	3.75003e+07	35568.7	1.21691e+06	1.30825e+07	330739	1.11465e+06	17060.1	2.14215e+07	1.88703e+07	1.70169e+07	1.12208e+06	2.99733e+06	1.94115e+06	1.76271e+06	9.64855e+07
Cucurbitacin B	1.43055	-1.72	0.0386945	1.00467e+06	1.00071e+07	4.59996e+06	7.8381e+06	3.72972e+06	470360	3.32362e+06	1.81777e+06	2.98346e+06	3.94844e+06	2.65103e+06	8.03734e+06	1.87033e+06	1.41228e+06	2.27394e+06	1.08753e+07	1.01013e+07	3.11165e+07	3.23447e+07	1.69352e+07	1.97622e+07	2.21063e+07	6.18287e+07	8.19782e+07	2.95952e+07	5.58174e+06
L-Glutamine	1.96923	-1.42	0.00607503	56295.2	92379.1	6.41961e+06	7.99605e+06	2.1579e+07	2.2204e+06	2.25554e+06	4.96942e+06	1.39495e+06	3.10417e+06	6.26792e+07	1.63843e+06	1.34793e+06	1.3404e+06	4.64368e+06	3.72013e+06	9.22615e+06	348047	1.62983e+07	9.14859e+06	7.60962e+07	2.62944e+07	6.05383e+07	2.90687e+06	1.59214e+07	4.72549e+06
Oleoylethanolamide	1.87943	-1.16	0.0294758	1.09067e+07	8.43573e+06	1.02222e+07	5.29783e+06	6.00839e+06	2.37368e+07	2.60243e+07	1.20583e+07	4.3005e+06	4.0305e+06	4.99019e+06	4.01499e+06	5.87992e+06	4.97077e+06	4.63255e+07	3.31141e+07	2.47355e+07	6.56943e+06	4.09939e+07	2.69964e+07	7.72455e+07	2.0612e+07	8.72784e+07	1.0546e+07	3.69696e+07	8.82173e+06
Quassin	1.6539	-0.83	0.0255954	1.47029e+11	7.46845e+09	1.10142e+11	2.18673e+10	3.91755e+10	3.19457e+10	1.51434e+11	1.67832e+10	1.2862e+09	1.05343e+11	3.23095e+10	1.55857e+10	6.99593e+10	1.48821e+10	8.53087e+09	1.1001e+10	1.46733e+10	1.82404e+10	8.53878e+09	1.99584e+10	3.8756e+10	2.14311e+10	3.89015e+10	1.9944e+11	1.16372e+11	2.58185e+10
5-Hydroxy-L-tryptophan	2.18435	-0.74	0.00507163	1.02828e+07	5.91815e+06	1.55884e+07	1.32143e+07	1.80411e+07	1.75074e+07	1.67733e+07	1.60208e+07	9.34672e+06	2.47013e+07	1.46339e+07	1.81178e+06	1.13387e+07	1.00205e+07	1.85348e+07	2.11839e+07	1.72957e+07	4.66246e+06	2.17604e+07	2.75748e+07	1.09815e+07	3.69422e+07	2.49714e+07	2.28574e+07	2.45922e+07	2.52932e+07
Phosphoenolpyruvic acid	2.1258	-0.73	0.0221499	1.2984e+07	6.67891e+06	9.83894e+06	1.15629e+07	2.66267e+07	6.17001e+07	6.93603e+07	1.12866e+07	1.67537e+06	9.00252e+06	3.30921e+07	4.13754e+06	8.9999e+06	3.61242e+06	8.07739e+07	4.60014e+06	7.12331e+07	8.80361e+06	9.20162e+07	1.88801e+07	1.82799e+07	3.36312e+07	7.71428e+06	1.88983e+07	2.21833e+07	3.52343e+07
D-Glucose 6-sulfate	1.43124	-0.05	0.0441167	596357	996663	2.4393e+06	412428	7.12615e+06	1.08357e+06	1.45509e+06	216419	316092	365029	504251	1.32197e+07	380262	310726	1.23823e+06	298607	8.6271e+06	392675	1.22525e+06	684760	9.12416e+06	546795	1.17152e+06	2.245e+06	420067	441567
